# Supplementary material for: NOTCH1 gene amplification promotes expansion of Cancer Associated Fibroblast populations in human skin
Source: Nat Commun. 2020 Oct 12;11:5126. doi: 10.1038/s41467-020-18919-2 (PMC7550609; doi:10.1038/s41467-020-18919-2)
Supplement: Supplementary file 7 — Source Data [file 41467_2020_18919_MOESM7_ESM.xlsx]

## Sheet: Fig. 1b
Set 1							Set 2
Sample	NOTCH1	ERCC2	UVSSA	RPLP0			Sample	NOTCH1	ERCC2	UVSSA	RPLP0
CAF8	1.54	1.49	1.9	0.91			CAF8	1.55	1.77	2.1	0.93
CAF9	1.72	1.57	1.52	1.09			CAF9	1.4	1.52	2.02	0.74
CAF10	0.75	1.16	0.94	1.04			CAF10	1.03	1.25	1.13	1.2

## Sheet: Fig. 1c
	Set 1	Set 2	Set 3
Sample	NOTCH1	NOTCH1	NOTCH1
CAF11	2.17	1.93	1.77
CAF12	2.26	2.56	1.1
CAF13	2.68	1.81	1.5
CAF14	1.65	2.75	1.72
CAF15	2.39	1.49	1.43
CAF16	3.27	3.6	2.47

## Sheet: Fig. 1d
NOTCH1 FISH	Cells (%)						Sample	Notch1 Positive Cells %	m-HDFs	CAFs
Sample	2 copies	3 copies	4 copies	5 copies	Gene duplication		8		19.6721	58.3333
AK1	100	0	0	0	0		9		29.4118	61.4035
AK2	100	0	0	0	0		10		15.7895	44.4444
AK3	100	0	0	0	0		11		19.4805	66.129
HDF8	80.3279	4.91803	0	0	14.7541		12		25	51.5625
HDF9	70.5882	5.88235	1.96078	0	21.5686		13		16.3636	69.2308
HDF10	84.2105	7.01754	0	0	8.77193		14		30	49.2063
HDF11	80.5195	6.49351	2.5974	1.2987	9.09091		15		36.5385	73.0769
HDF12	75	8.33333	6.66667	0	10		16		18.9655	74.5098
HDF13	83.6364	3.63636	3.63636	0	9.09091
HDF14	70	10	6	0	14
HDF15	63.4615	7.69231	9.61538	0	19.2308
HDF16	81.0345	6.89655	3.44828	0	8.62069
CAF8	41.6667	16.6667	3.33333	3.33333	35
CAF9	38.5965	10.5263	15.7895	3.50877	31.5789
CAF10	55.5556	3.7037	11.1111	3.7037	25.9259
CAF11	33.871	17.7419	12.9032	6.45161	29.0323
CAF12	48.4375	10.9375	6.25	3.125	31.25
CAF13	30.7692	30.7692	5.76923	3.84615	28.8462
CAF14	50.7936	20.6349	12.6984	1.5873	14.2857
CAF15	26.9231	17.3077	13.4615	1.92308	40.3846
CAF16	25.4902	21.5686	11.7647	1.96078	39.2157

## Sheet: Fig. 2a
NOTCH1 FISH	Cells (%)							Notch1 Positive Cells %	HDFs	CAFs
Sample	2 copies	3 copies	4 copies	5 copies	Gene duplication		Sample	11	19.4805	66.129
HDF11	80.5195	6.49351	2.5974	1.2987	9.09091			13	16.3636	69.2308
CAF11	33.871	17.7419	12.9032	6.45161	29.0323			16	18.9655	74.5098
HDF13	83.6364	3.63636	3.63636	0	9.09091
CAF13	30.7692	30.7692	5.76923	3.84615	28.8462
HDF16	81.0345	6.89655	3.44828	0	8.62069
CAF16	25.4902	21.5686	11.7647	1.96078	39.2157

## Sheet: Fig. 2b
NOTCH1 Amplification by PCR in LCM
Sample	11	12	13	14	15	16
Skin HDFs	0.7	0.57	1.08	1	2.87	1.31
SCC CAFs	2.74	1.42	1.89	1.12	5.22	2.26

## Sheet: Fig. 2c
NOTCH1 mRNA by RT-PCR in LCM
Sample	11	12	13	14	15	16
Skin HDFs	1	1	1	1	1	1
SCC CAFs	1.65864	2.46229	1.49831	0.756109	2.3511	1.7211
	11	12	13	14	15	16
CSL mRNA by RT-PCR in LCM
Skin HDFs	1	1	1	1	1	1
SCC CAFs	0.850667	0.624165	0.530957	1.33176	0.718636	0.850667
Hes1 mRNA by RT-PCR in LCM
Skin HDFs	1	1	1	1	1	1
SCC CAFs	2.22942	1.95884	1.52979	0.579682	2.05148	2.15846

## Sheet: Fig. 2d
NOTCH1 mRNA by RT-PCR in LCM
Sample	8	9	10	11	12	13	14	15	16
m-HDFs	1	1	1	1	1	1	1	1	1
CAFs	2.94173	4.48985	2.49666	4.08405	3.63008	3.1748	2.99661	3.86375	2.37841
CSL mRNA by RT-PCR in LCM
m-HDFs	1	1	1	1	1	1	1	1	1
CAFs	0.191224	0.25	0.553504	0.394109	0.409897	0.571701	0.360149	0.124712	0.0785633
Hes1 mRNA by RT-PCR in LCM
m-HDFs	1	1	1	1	1	1	1	1	1
CAFs	3.68075	4.46915	9.98664	5.63077	4.55252	4.42804	5.85634	3.85483	5.20537

## Sheet: Fig. 2e
	ICN1 expression Nuclear intensity
m-HDF13	CAF13	m-HDF14	CAF14	m-HDF16	CAF16
44.252	36.3978	9.10252	22.3361	72.5617	55.6112
50.7058	55.0901	18.1667	18.6731	58.038	24.3466
17.1536	51.4482	5.55852	93.4571	33.2007	27.4514
12.9548	22.8484	40.0902	18.3553	4.77252	21.9315
4.45984	28.2427	51.8751	90.1007	7.85072	40.2859
23.3986	69.5867	17.7997	66.883	69.9227	61.5026
46.9588	62.8484	3.88875	47.5095	13.5237	110.545
11.5673	61.2266	26.8567	60.8593	12.7362	51.1525
5.93273	52.8302	16.4189	107.246	19.203	26.6516
27.3795	16.0274	30.0973	106.78	24.8128	58.0988
13.1345	58.6874	9.05216	82.5509	35.0087	56.2063
35.3946	58.3948	3.03198	81.7745	6.90996	46.1333
13.2821	11.5325	17.3968	89.9754	25.41	34.7723
17.4829	39.9455	14.492	89.2235	18.4479	63.9965
11.4237	15.8935	9.49283	36.3661	34.2891	18.1749
5.70281	44.0949	15.7301	80.5728	65.7023	56.5495
37.5281	104.779	7.14975	12.7232	45.9297	41.0259
3.68976	45.6786	42.8218	39.3735	42.421	17.542
34.5954	61.3424	11.415	43.6831	12.5719	109.367
31.5633	41.8978	10.5241	33.9002	10.1856	59.9282
37.8394	105.603	9.04736	24.3656	13.7844	62.0568
23.9679	21.6069	31.2173	40.989	10.7883	58.1397
9.05422	56.0588	23.0561	85.6299	40.3278	19.6392
15.7751	37.9583	14.5609	70.866	12.4471	28.0717
5.77811	20.1852	24.212	74.0188	8.4147	74.0853
26.9367	103.969	12.4625	30.5728	54.6762	87.7952
12.8213	71.3523	6.34454	37.2276	6.05767	52.4246
16.6385	103.563	9.06535	31.8192	54.5356	18.9401
39.011	38.1253	42.2372	47.693	22.0861	52.0121
7.1747	103.84	10.2165	51.8886	21.1651	114.856
8.83032	16.1713	5.26534	27.8429	11.6003	16.7674
15.0392	15.4306	24.8554	37.9548	14.0142	25.773
20.7641	38.7039	20.6776	80.0716	13.1043	53.3094
50.1285	19.8958	28.7987	28.6932	16.7599	31.0819
13.487	94.1809	14.959	16.8561	16.515	37.8393
52.5171	18.7998	15.3679	94.7035	9.7354	83.8781
30.8434	22.2252	18.8801	77.6661	13.5924	76.0218
14.9588	11.3077	9.43048	20.9219	21.2172	19.1385
13.0843	16.2473	12.2496	13.9405	10.1074	32.6752
81.3123	17.5484	38.5865	86.7957	15.0087	23.572
12.1416	37.1483	22.0896	69.4048	10.2307	14.9191
28.8484	49.228	3.41389	78.9103	9.58453	37.6378
11.6295	57.8625	7.31103	94.0031	4.97947	41.41
23.5372	61.5804	22.3006	13.8219	45.1138	59.3299
31.5602	34.8339	21.9337	43.71	80.6336	17.35
16.6727	8.38816	20.18	36.8337	17.421	11.4491
7.50602	10.5158	4.83365	70.2081	14.4668	38.9445
6.41466	49.7834	10.7111	93.1685	17.5048	30.3136
19.0633	37.6294	5.27613	31.0942	12.3381	34.5015
18.8383	45.9134	29.2405	38.3934	13.391	38.617
22.738	56.2903	10.298	21.7834	30.8176	71.6512
30.8173	26.5234	26.3159	86.6324	21.0995	20.3098
33.6857	86.0208	28.566	69.3354	12.6864	86.9532
24.1727	15.6952	13.893	62.8239	34.9013	38.5919
15.1195	17.7434	31.363	48.6261	36.3428	28.2858
25.8243	89.1156	6.90513	22.0027	45.767	26.8247
59.1345	51.4581	17.3045	55.9723	8.55846	57.4406
13.2982	70.7704	33.7612	65.0996	52.2109	39.1272
22.6115	89.881	15.8008	20.1186	3.92812	81.8282
23.8825	42.4715	72.9041	107.125	18.0458	63.7068
16.3062	80.529	35.5335	112.345	13.5972	42.1406
56.6406	44.1197	66.8635	39.2661	11.0687	29.2178
31.3052	32.9559	20.3287	36.2855	14.6153	32.2155
54.4689	31.6978	49.5416	65.4509	16.5063	27.5175
26.4096	21.3159	15.1677	32.0609	44.1327	72.5046
51.1054	11.0332	41.2479	42.9335	5.44155	22.64
100.414	110	38.6189	54.6946	9.93287	28.5314
10.8725	87.3731	8.02451	72.7075	26.9676	62.6362
69.3805	60.4249	37.6272	67.0508	11.3041	41.2431
10.4468	43.4998	28.3778	61.3247	14.4131	21.8968
10.6486	47.798	12.2598	118.613	16.5221	58.0263
8.36647	65.5365	39.6231	72.4659	12.7488	45.5759
29.5874	35.1149	35.0521	25.0436	8.24961	21.7016
25.7149	10.9274	28.8616	36.1155	10.0735	71.6449
53.3795	15.4802	15.26	21.855	11.3381	17.6113
54.8102	26.8937	8.0371	61.1233	9.57584	62.7716
13.6235	24.7264	15.3445	59.915	13.6074	52.6639
73.1516	33.4733	28.8388	30.094	4.5079	51.8106
6.85442	41.6069	9.31656	91.6178	12.7788	16.7328
11.743	6.74657	4.67417	12.1772	4.57109	16.1849
9.28514	15.6175	17.3339	33.3453	14.9186	44.4738
20.5372	114.662	29.5691	8.74245	11.8128	30.8615
5.38353	47.188	24.9735	93.7749	28.3381	36.0759
44.4709	83.7081	16.2643	86.7644	26.0782	62.526
7.06426	37.4954	19.3058	72.1235	17.1311	28.5818
6.80121	39.8281	3.35993	9.83218	55.3389	28.8557
32.6436	6.31179	36.3843	77.3014	10.6098	37.8015
16.487	88.0162	13.282	40.5079	21.1296	53.2212
90.252	75.0504	13.5506	73.9427	61.8492	19.3683
14.0492	34.5925	17.1564	36.4623	13.4969	36.3216
61.7068	81.7639	11.2465	46.8494	22.7101	27.4765
14.5281	87.555	19.2992	85.1063	23.8389	18.8016
57.1697	13.9329	20.1326	71.3292	15.4108	64.7522
46.6345	15.1099	15.5448	29.0221	13.6793	38.7052
22.1215	64.1759	55.9312	84.6028	4.77173	26.4626
9.69779	11.1655	5.5789	91.2083	15.8183	67.7562
76.2761	46.6127	15.9015	76.3952	10.9882	45.9097
30.7048	30.739	14.1532	47.7803	13.5442	40.3583
1.758	17.0755	6.56758	33.9315	25.5514	39.3696
13.8112	13.0799	21.9343	46.7219	72.677	27.3474
18.4578	10.6596	7.74332	103.072	76.3658	106.831
20.998	7.3913	24.8572	109.338	28.6019	44.4675
24.6145	14.9876	30.821	87.6236	14.5885	22.451
39.3353	24.0387	15.5778	14.0188	15.7465	26.1603
29.5341	34.9942	82.8226	40.2954	5.09479	47.3739
18.9287	64.4437	18.3735	87.1649	31.2923	96.8701
31.763	48.8147	46.6032	14.9094	7.43918	26.3304
6.32831	24.738	8.94124	16.7756	37.109	26.4059
8.99699	101.647	10.8113	88.0152	23.6706	73.4146
22.9639	92.4682	20.3101	54.5469	83.8721	28.9407
44.5211	57.669	7.69535	55.2674	6.76699	44.0299
20.2249	10.8134	28.4773	22.2444	3.86888	27.9237
22.3564	13.8767	3.63693	84.1732	13.8412	25.477
11.4709	47.6161	8.35787	28.0443	9.74645	44.2944
19.758	10.0281	17.5743	44.8176	31.1509	22.5486
17.261	9.14697	4.7677	37.5386	9.55056	25.455
12.1365	103.751	13.3876	81.5999	24.8112	30.364
38.7379	100.724	4.45413	22.9828	14.7465	30.5718
6.31727	72.8418	16.6366	72.495	27.4929	30.6159
17.7209	69.0808	25.8422	72.0721	27.5055	21.5379
16.0151	73.9296	26.4664	88.1405	20.3886	68.4552
30.1958	34.7281	3.38332	39.4898	13.4218	23.1217
6.70783	42.8732	13.1843	13.9405	9.6801	85.1722
4.61546	97.9005	13.3276	32.9425	37.1209	28.2921
7.13956	15.3199	33.7726	44.9564	21.4487	35.5375
13.6255	62.4516	34.5664	14.7326	18.4273	45.1918
6.3002	62.6765	30.8054	99.5525	95.1431	73.5153
18.3705	108.33	13.1214	88.1987	17.3002	104.943
22.4699	50.8398	47.5625	21.2374	15.8989	83.6129
10.3554	16.3928	5.00153	37.2097	19.6801	35.6634
18.0281	45.9332	13.2533	58.9931	59.7441	59.9314
13.9006	23.0137	4.00806	70.9622	6.27489	51.2343
10.1376	66.5036	45.557	21.6916	8.17299	62.6047
24.5843	31.5953	47.689	54.6901	28.4621	39.2783
19.3052	21.9177	26.6324	54.6946	14.3286	80.7828
18.0663	43.8816	34.1587	36.2162	9.04187	48.8286
37.0522	18.2675	11.1992	68.1584	7.81991	48.9263
18.24	33.3212	23.6466	70.7988	17.1754	41.2495
19.4448	36.087	29.93	50.64	103.496	27.4986
18.8052	34.7132	13.9464	46.3057	31.2244	31.2173
11.8976	36.4821	28.5774	95.1533	8.79148	45.5381
8.60944	25.1909	17.6073	82.9335	18.0419	50.6298
5.2249	77.35	11.8197	27.9212	9.39811	39.1901
33.9498	36.7962	15.3373	72.8597	9.26778	27.9079
18.5291	51.2779	10.4647	39.5883	73.6612	73.3264
24.5683	44.2288	14.6263	88.3374	31.5174	64.5475
52.9779	45.1975	21.9805	78.8029	15.1928	18.2978
15.5683	19.5107	26.7919	77.3529	5.68958	33.4939
2.99297	12.1194	33.8008	40.7116	6.94313	32.1179
31.49	26.4986	16.3836	50.405	14.139	41.5391
16.4006	39.0197	16.2385	46.9792	30.0079	18.7197
54.1747	26.0473	33.6851	20.8033	7.45182	57.5697
11.7199	23.1509	8.37106	41.4388	7.54503	20.3287
13.987	9.31559	8.24695	47.4782	14.8428	35.0494
8.3745	12.0466	29.1614	79.5502	6.67773	18.937
20.1215	24.0503	38.1146	22.7523	6.49132	91.3376
25.4719	41.7722	13.4139	49.6755	5.32623	34.9266
6.71285	8.05092	24.1299	23.3229	50.8673	23.7987
18.01	75.143	16.3716	77.6124	29.8555	47.4967
18.3253	23.4964	10.397	80.311	55.5364	67.7625
14.001	18.203	14.1016	20.2394	7.25435	55.6805
36.5723	15.6753	29.7807	23.3878	30.7251	48.4224
15.2872	10.8299	26.2487	86.6793	53.2449	71.5757
16.9709	50.5158	25.6732	96.5227	56.8642	16.4998
9.52912	24.7859	20.0553	19.9754	32.5901	110.693
35.755	49.2825	29.3185	37.8944	41.3618	53.3094
4.96687	41.2796	23.3163	47.9906	25.9258	26.4689
17.7932	21.0448	17.5617	45.7082	13.966	23.8712
13.1014	35.391	23.0705	9.44059	12.9676	37.7763
5.97992	103.834	37.5079	75.4867	46.2781	116.103
18.7068	84.414	50.6946	76.9725	6.54187	30.9528
10.8886	56.4655	37.4143	109.441	5.69827	37.5496
19.5161	44.7991	16.4141	84.7572	9.50554	105.523
79.749	47.2392	9.46345	14.6028	26.6596	22.8006
70.8554	15.7729	6.72347	44.6185	22.5569	33.8088
12.5663	53.0203	35.0778	98.9438	17.8665	75.9399
35.741	8.23277	4.59802	75.7686	19.7883	42.9719
18.9689	72.412	29.2327	25.4554	4.24092	69.0818
15.763	36.573	2.33469	65.3412	20.1643	78.0591
49.0442	114.895	17.4892	22.3786	22.1082	15.3882
23.6958	51.8152	16.9124	85.5404	21.7078	12.167
32.509	104.705	13.2323	37.787	21.0182	80.3212
21.494	25.5778	7.11378	32.1078	6.45498	59.3425
53.8574	83.1608	9.16487	58.6059	28.4345	96.258
4.24498	26.3333	12.0943	26.9277	5.5553	84.448
49.3132	31.4647	21.9163	43.7592	13.2946	107.86
8.10442	71.7358	16.5718	28.371	10.8144	40.4834
10.4628	76.6755	10.5097	68.5724	6.87836	75.6723
5.58634	111.28	15.2678	61.4075	5.40917	43.0632
22.1466	66.0192	43.66	39.1139	25.7907	54.8372
8.65763	46.9549	19.0612	9.52115	53.8697	63.1217
44.7952	35.348	14.5243	10.3312	14.4226	75.6565
56.8745	35.4521	22.4241	81.2173	6.86967	102.797
12.992	78.5568	12.6753	33.0454	42.519	42.8428
32.7129	57.9269	19.8562	48.8901	13.7172	27.9048
19.0723	30.6299	24.9219	113.126	23.4763	54.5878
22.998	58.1782	17.7895	20.0716	27.7473	88.3777
13.8685	48.5981	37.4023	56.8472	26.3642	77.4362
21.8986	37.2045	6.49443	50.9711	18.9542	64.664
13.3082	44.2586	34.4447	38.4896	22.4653	89.7676
17.3002	42.407	8.36746	100.991	35.1627	10.7721
40.8032	72.164	57.2058	54.1844	12.3499	15.0261
15.7229	13.8965	5.66884	45.3502	22.8318	88.7524
14.1777	8.74855	12.8588	79.9597	17.1517	93.1583
17.3504	34.3197	35.895	19.9866	10.4573	61.8017
24.5171	16.1151	8.15282	54.0457	25.6288	102.253
23.8363	47.5632	9.9527	41.9221	9.52528	72.4196
20.9709	51.5127	17.723	30.8704	40.5672	36.1515
9.23996	59.9355	10.9594	78.4941	10.4929	61.6613
21.1285	76.6689	7.28945	20.5952	21.9605	75.7869
7.72088	20.9258	21.4625	65.6165	25.3942	83.7414
21.3052	15.067	32.5459	52.0698	8.66904	19.2928
11.5482	47.469	9.34714	87.5095	26.6454	121.006
7.65864	58.079	17.7248	55.0862	30.7686	44.5777
24.1516	25.2984	9.43108	38.1249	11.0513	117.684
40.4719	13.9461	14.3253	92.9693	8.59005	36.6774
95.1084	52.7211	3.10092	89.3981	8.08926	101.934
53.4779	40.2	17.2308	65.6925	22.9905	56.9841
37.6737	64.5941	19.9965	71.1166	6.6643	102.069
29.3353	42.2252	22.3822	94.7281	5.05451	38.1227
26.9598	42.7856	5.89248	77.3932	23.4953	75.4852
10.755	59.6264	19.3838	59.6084	8.89258	106.629
45.9769	102.212	10.036	29.6666	14.6122	30.2727
14.989	65.548	16.404	17.5185	9.55214	85.0734
13.1255	81.8069	19.0654	93.5288	21.4431	15.8952
7.05522	10.3902	8.175	21.5216	15.3262	44.0582
19.498	86.4325	27.801	15.0884	7.18089	51.1399
21.9056	21.8201	3.48884	88.8767	19.6991	81.0007
6.10743	38.1286	26.2379	23.7682	20.7141	105.535
4.26506	116.553	10.4989	24.473	57.613	103.239
36.0361	53.8271	19.8898	9.76057	24.6311	79.2714
43.1576	113.391	4.56685	45.5337	15.6785	75.9513
27.7912	72.6236	4.71194	64.1732	23.4029	17.2813
78.759	48.0179	9.05275	24.1195	15.485	88.2625
66.8253	28.3931	18.5108	39.3914	8.2741	67.0036
63.9759	42.4831	20.8515	33.6294	22.7947	98.5163
36.3614	91.9921	10.066	89.36	21.451	93.6633
33.6466	30.6232	35.4172	60.8816	50.5861	99.6095
40.6436	25.9977	21.9847	57.4603	15.4779	77.0798
12.8112	58.9139	20.1236	74.3567	3.27804	95.9286
27.0241	28.8213	5.26234	29.9508	19.4337	49.8835
15.1325	46.8871	18.4011	12.9626	14.5972	92.3925
9.04518	95.6654	7.28645	78.5881	5.594	61.6632
33.7108	59.1751	42.8679	87.1492	25.3365	94.3258
51.4046	92.0731	10.8814	49.0423	9.54187	95.831
8.1998	39.6462	76.5398	26.9479	20.4258	99.4773
50.7811	15.5695	3.05416	53.7413	9.70696	74.6489
18.243	13.7081	29.8821	41.9244	4.5158	46.1144
52.5743	21.0432	10.4198	34.2	29.5593	41.2557
27.3735	56.8557	12.1507	64.4037	5.70064	98.6328
27.5693	17.1764	7.58503	26.8494	14.2117	93.0669
29.0904	98.98	16.4387	67.3216	4.90759	16.0873
27.0502	69.7057	9.24102	11.6626	4.73934	82.8062
14.0954	19.4594	7.13356	71.1524	16.5727	81.8817
22.1697	35.0984	29.0181	18.9416	11.2733	68.1781
15.5412	77.0177	12.9121	86.7219	26.3989	111.448
13.5281	77.0045	24.9921	28.3598	11.6604	43.5638
36.0864	62.0946	17.6043	10.8525	14.6635	108.029
27.1596	57.8641	3.35993	40.4363	5.79384	22.2967
6.30623	73.2038	42.5274	85.9476	22.0569	104.6
11.1667	27.431	7.70075	89.4205	22.1904	25.8927
19.9096	64.2767	64.4257	53.399	22.3057	105.953
9.52912	58.0542	15.7828	27.2119	12.0703	36.8191
9.35542	28.2229	11.6225	72.0161	29.1659	19.6171
15.0181	20.286	8.50416	10.1991	16.2457	70.672
12.011	44.0189	8.71161	26.2072	21.1888	33.5002
32.0743	13.6353	6.49383	28.192	4.61375	35.7233
9.36647	104.391	47.74	22.2846	20.6422	51.0265
6.42269	14.4139	9.35973	53.4683	8.34361	98.7121
10.4408	67.8658	13.0176	23.6272	15.0711	48.6397
10.5964	90.8332	28.605	88.2009	4.0703	23.8586
47.498	32.5525	9.9503	60.9667	12.4273	46.6087
43.2701	53.1361	13.4271	18.286	14.7449	103.378
12.0823	60.3521	28.2513	9.76729	10.6564	121.135
59.9076	18.689	5.50456	57.8094	8.77094	72.1771
20.3032	10.4199	9.38491	46.0013	10.44	101.673
37.8635	24.5098	11.5319	68.4672	14.1651	47.1377
67.3966	90.0149	11.1518	40.8346	14.4052	58.7694
26.6958	85.186	22.5321	64.6767	8.15009	101.7
34.7139	48.3733	4.39417	101.184	23.8033	95.4846
17.0974	19.2495	10.6068	115.8	18.1675	26.217
69.244	48.5717	19.8394	11.1076	22.0411	61.1248
20.5432	40.5505	7.01065	74.1105	34.2844	47.8934
26.745	56.5482	8.89507	56.0282	9.32228	73.043
20.4247	61.2399	7.24088	11.9065	7.13824	105.545
40.6094	27.8856	20.4276	103.023	22.6114	87.4394
72.2289	40.0909	6.19345	36.9143	12.4803	38.4564
18.501	40.7968	24.6947	38.7715	24.959	60.2588
24.498	49.2561	5.35227	74.4372	15.3902	100.391
31.5663	22.4384	21.8174	71.7834	12.7867	111.899
26.1446	74.0602	34.8416	82.8955	3.95182	21.7237
73.0281	37.2376	13.8283	62.7008	10.5995	112.198
28.1787	84.5214	9.83441	17.6706	7.50317	88.4787
26.3434	68.122	1.01039	99.181	18.9811	6.28446
24.1617	45.8109	4.64777	77.9817	15.1446	4.78984
79.8956	36.9235	0.22453	11.2699	5.4771	8.67501
21.507	3.41213	21.6447	0.1778	8.20854	5.0375
8.09739	4.6085	20.2077	6.5308	6.48816	6.67479
54.4106	9.2774	3.91108	0.1347	11.8199	3.13324
12.9649	9.06506	0.299754	3.0346	14.9495	4.33973
55.7916	0.19295	1.45595	0.8004	0.733713	5.34019
32.5257	9.74553	10.8911	4.2223	0.271738	7.53026
37.3375	3.76305	4.06809	0.5352	0.632885	5.69399
45.9271	8.91592	6.25201	3.2123	0.928036	3.49329
37.1123	8.15157	0.64233	0.21752	1.30568	2.60012
0.323959	0.3887	2.95472	0.02573	1.17002	0.184479
15.3309	9.22353	0.14274	53.8982	2.47712	1.31014
0.033988	0.28151	13.7601	71.6201	0.992199	2.57503
35.7916	5.12864	12.8466	52.4089	0.299237	1.06248
35.4537	4.70451	4.14343	46.3456	1.36068	0.574815
77.2839	0.42131	0.317562	57.1745	1.06186	2.96674
27.4273	5.83024	1.54244	52.1962	2.99789	1.76025
27.2327	2.60526	11.5381	61.004	12.3353	0.75979
28.2463	0.33297	4.30977	75.4283	9.34583	1.43028
31.7681	0.60834	6.62344	75.322	41.2701	0.40599
0.327879	0.92758	0.68049	1.21752	2.59191	2.60669
38.5865	0.34692	3.13025	5.02573	3.05481	3.49986
34.4197	0.17943	0.15122	3.89816	14.7711	26.9572
13.1809	0.27834	14.5776	21.6201	5.47063	52.9834
34.5016	0.69664	13.6098	2.40891	12.7412	21.8614
0.862951	0.86744	24.7793	6.17449	18.6832	11.8273
0.286319	0.74032	27.8624	2.19617	26.286	61.0431
35.9656	41.6237	26.6393	11.004	23.5549	36.2186
86.3752	53.9859	37.6212	25.4283	49.8693	15.6333
34.4504	49.3449	24.3716	25.322	19.9749	29.4292
35.423	56.1504	22.2823	0.65923	6.02423	8.35357
0.115891	68.1796	28.3975	0.085779	27.3932	53.6347
78.3511	68.3877	1.86286	0.13481	21.3774	72.0124
34.1228	34.3984	2.02372	3.33219	0.364398	13.3993
34.7883	11.43	1.9664	0.42615	1.78295	26.3358
33.7542	11.5	2.74852	1.61234	1.32879	10.8664
3.53865	1.65	1.91	0.506148	6.17876	5.87885
28.1849	11.89	1.84806	0.46777	0.302722	30.342
17.3737	1.81	2.01632	1.25532	0.55513	18.0027
16.6775	1.87	1.9627	4.0772	2.153	7.77066
16.2577	0.91	2.75869	4.05639	0.740061	14.628
17.1689	5.6	1.91555	3.59515	1.84462	4.15221
24.1307	0.44	2.97595	3.06515	2.74733	26.6596
22.9021	5.57	26.62	11.3951	3.90236	35.7944
0.407384	11.87	29.6734	2.36515	0.777442	33.1712
26.8846	1.91	43.6627	0.48485	3.80391	65.1967
74.489	15.6	42.4386	4.60515	2.83496	26.9007
23.24	5.44	23.6578	2.26515	13.1824	14.5536
23.9669	15.57		6.40515	0.645857	75.1143
26.4649	1.08289		0.18515	1.18438
33.1912	6.38254		0.13515	4.59342
26.8539	6.38254		68.8174	1.57892
26.4239	5.93048			3.93549
31.4098				5.86143
63.0478				8.32567
31.4405				7.44045

## Sheet: Fig. 2f
ICN1			α-SMA
f-HDF	m-HDF	CAF	f-HDF	m-HDF	CAF
0.109586	0.409543	0.703356	0.215536	0.620265	0.972545
0.108769	0.286251	0.891673	0.237799	0.397169	0.611098
0.127508	0.235358	0.378517	0.205575	0.385188	0.356021
	0.351564	1.15995		0.337591	1.02885
	0.322125	0.670033		0.393331	0.601593
	0.304935	0.715425		0.326972	0.752298
	0.308918	0.607944		0.566911	1.2201
	0.384108	0.686759		0.744416	1.48559
	0.388758	0.711648		0.888478	1.22585

## Sheet: Fig. 3a
	f-HDF1		f-HDF2		f-HDF3				f-HDF1		f-HDF2		f-HDF3
	siCSL1	siCSL2	siCSL1	siCSL2	siCSL1	siCSL2			siNOTCH1#1	siNOTCH1#2	siNOTCH1#1	siNOTCH1#2	siNOTCH1#1	siNOTCH1#2
CSL	0.231112	0.195693	0.244855	0.460094	0.479632	0.295248		CSL	1.02574	0.909618	0.897095	0.920188	1.24833	0.92445
Notch1	1.24257	1.25701	1.26576	1.24545	0.782773	1.17284		Notch1	0.419478	0.41851	0.317171	0.425334	0.308498	0.348686
Hes1	3.38698	4.1315	2.04675	3.29436	2.93494	3.16748		Hes1	1.26868	1.11471	0.737135	1.31951	1.30737	1.18921
IL6	1.90088	2.20127	2.16845	2.70695	1.95884	1.75321		IL6	0.97942	0.676737	1.05702	1.00928	1.14605	1.19196
POSTN	2.54912	1.48624	1.42734	1.79005	1.5728	1.85318		POSTN	1.26283	0.92445	0.82932	0.589134	1.2283	1.24545
TNC	2.09459	1.78592	1.38831	2.24492	1.74917	1.74917		TNC	1.29235	0.833161	1.16205	1.21982	0.99539	0.757858
ACTA2	1.73307	1.45902	2.11893	3.09513	1.33793	1.84038		ACTA2	1.38511	1.01866	1.47427	1.20303	1.34412	1.29534

[truncated: 59 more sheets: Fig. 3b, Fig. 3c, Fig. 3d, Fig. 3e, Fig. 3f, Fig. 3g, Fig. 3h, Fig. 3i, Fig. 4a, Fig. 4b, Fig. 4c, Fig. 4d, Fig. 5a, Fig. 5b, Fig. 5c, Fig. 5d, Fig. 5e, Fig. 5f, Fig. 6a, Fig. 6b …]
